# Supplementary material for: Land cover and space use influence coyote carnivory: evidence from stable-isotope analysis
Source: PeerJ. 2024 Jun 4;12:e17457. doi: 10.7717/peerj.17457 (PMC11160434; doi:10.7717/peerj.17457)
Supplement: Supplemental Information 1 [file peerj-12-17457-s001.csv]

ID	Censored	Area	Sex	Color	Months at capture	Age	Start	End	Days monitored	Status at capture	Assumed spring status	Mass (kg)	KDE (km2)	% canopy	% ag	Road density	d13C	d15N	%C	%N	C/N
GA09M	Yes	Georgia	Male	Gray		Unknown	1/26/2015	3/17/2016	416	Transient	Transient	13.5	193.08				-21.055	6.011	42.5	13.86	3.07
GA36M	Yes	Georgia	Male	Gray	11	Pup	1/28/2016	1/30/2016	2	Unknown	Unknown	14.1					-19.924	8.638	36.52	11.65	3.14
GA39F	No	Georgia	Female	Gray	59	Adult	1/29/2016	10/4/2016	249	Transient	Transient	15.2	131.16	61.6	17.6	0.747067542	-19.199	7.188	43.17	14.11	3.06
GA43M	No	Georgia	Male	Gray	47	Adult	1/30/2016	10/22/2016	266	Transient	Transient	18.1	65.91	65.2	17.7	0.775050202	-21.912	7.222	40.5	12.89	3.14
GA44F	No	Georgia	Female	Gray	34	Adult	1/30/2016	4/3/2017	429	Transient	Transient	15.5	82.7	58.2	16.4	0.981620232	-22.312	6.973	42.63	13.6	3.13
GA45M	No	Georgia	Male	Gray	34	Adult	1/31/2016	12/23/2016	327	Transient	Transient	16.1	39.73	74.5	9.7	0.66378221	-22.305	6.388	42.38	12.71	3.34
GA46M	No	Georgia	Male	Gray	34	Adult	1/31/2016	5/3/2017	458	Transient	Transient	16.4	66.48	76.5	5	0.764733317	-21.281	6.595	37.77	11.13	3.39
GA47M	No	Georgia	Male	Gray	71	Adult	1/31/2016	4/21/2017	446	Transient	Transient	16.4	48.45	58.5	24.6	0.651782732	-22.054	6.395	45.36	12.8	3.54
GA48M	No	Georgia	Male	Gray	11	Pup	2/1/2016	2/1/2017	366	Transient	Resident	13	69.6	72.6	13.3	0.68440869	-22.243	7.95	38.49	12.47	3.09
GA49M	No	Georgia	Male	Gray	22	Juvenile	2/2/2016	5/3/2017	456	Resident	Resident	18.4	13.18	79.8	4.6	0.7568676	-23.018	6.049	42.44	13.51	3.14
GA51M	No	Georgia	Male	Gray	22	Juvenile	2/3/2016	12/15/2016	316	Transient	Transient	17.2	199.56	57.8	22.8	0.517719302	-19.314	8.178	43.43	13.45	3.23
GA52F	Yes	Georgia	Female	Gray	22	Juvenile	2/7/2016	3/15/2016	37	Resident	Resident	17.7					-21.153	6.85	46.29	13.4	3.45
GA53M	No	Georgia	Male	Gray	11	Pup	2/7/2016	11/6/2016	273	Transient	Resident	15.4	62.2	76.4	6.4	0.960084624	-20.897	6.638	33.13	10.97	3.02
SC27M	No	South Carolina	Male	Gray	9	Pup	1/6/2016	5/2/2017	482	Resident	Resident	17.4	9.04	56.9	25.1	0.774644538	-19.763	6.152	44.31	14.14	3.13
SC28F	Yes	South Carolina	Female	Gray	9	Pup	1/7/2016	1/8/2016	1	Unknown	Unknown	14.6					-21.581	6.916	43.07	13.88	3.1
SC29F	No	South Carolina	Female	Gray	21	Juvenile	1/7/2016	11/23/2016	321	Transient	Transient	10.5	586.27	60.8	11.9	0.473963034	-19.313	6.336	43.62	13.17	3.31
SC30M	No	South Carolina	Male	Black	9	Pup	1/7/2016	12/8/2016	336	Transient	Resident	7.8	2090.98	64.5	17.7	0.622813631	-19.946	6.413	39.5	12.28	3.22
SC31F	No	South Carolina	Female	Gray	21	Juvenile	1/7/2016	12/17/2016	345	Resident	Resident	12.2	7.54	56.4	25.8	0.770896865	-19.548	7.226	41.97	13.75	3.05
SC32M	No	South Carolina	Male	Black	33	Adult	1/8/2016	10/29/2016	295	Transient	Transient	14.8	157.16	56	29.5	0.505104988	-20.712	7.312	43.17	14.05	3.07
SC35M	Yes	South Carolina	Male	Gray	33	Adult	1/9/2016	1/10/2016	1	Unknown	Unknown	16					-20.524	7.821	37.98	12.02	3.16
SC36F	No	South Carolina	Female	Gray	9	Pup	1/9/2016	12/29/2016	355	Transient	Resident	13	81.31	48.2	43	0.474763297	-21.511	7.096	43.52	14.37	3.03
SC37M	No	South Carolina	Male	Gray	9	Pup	1/10/2016	8/22/2016	225	Transient	Resident	15.7	3840.12	63.8	20.6	0.55889951	-22.686	6.972	44.99	12.99	3.46
SC38M	No	South Carolina	Male	Gray	21	Juvenile	1/10/2016	6/1/2016	143	Transient	Transient	17.3	118.91	57.5	18.3	0.532933677	-18.454	6.835	42.84	13.79	3.11
SC40F	No	South Carolina	Female	Gray	33	Adult	1/11/2016	4/30/2017	475	Resident	Resident	14.3	7.23	48.9	43.2	0.98128643	-19.279	6.257	41.59	12.83	3.24
SC41F	No	South Carolina	Female	Gray	33	Adult	1/11/2016	4/24/2017	469	Resident	Resident	14.2	12.01	37.1	60.2	0.426024115	-21.42	7.291	44.08	14.35	3.07
SC42F	No	South Carolina	Female	Gray	9	Pup	1/12/2016	3/30/2016	78	Resident	Resident	13	29.63	53.3	30.1	0.54032518	-19.686	6.501	44.88	12.69	3.54
SC43M	No	South Carolina	Male	Gray	9	Pup	1/12/2016	7/19/2016	189	Transient	Resident	18.1	93.82	56.3	28.4	0.558232751	-20.507	6.731	43.21	12.12	3.57
SC44F	No	South Carolina	Female	Gray	9	Pup	1/12/2016	8/31/2016	232	Transient	Resident	14.8	185.25	54.8	25.9	0.508057884	-18.37	10.45	41.05	12.54	3.27
SC45M	No	South Carolina	Male	Gray	9	Pup	1/12/2016	1/14/2017	368	Resident	Resident	17.9	8.41	48.1	39.1	0.40776739	-21.497	7.188	42.1	13.56	3.1
SC46F	No	South Carolina	Female	Gray	21	Juvenile	1/13/2016	2/6/2016	24	Resident	Resident	11.7	8.77	55.4	39.1	0.531204847	-20.786	7.234	38.47	12.36	3.11
SC47M	No	South Carolina	Male	Gray	9	Pup	1/13/2016	5/1/2016	109	Transient	Resident	13.4	542.79	63.6	18.2	0.530918202	-16.239	12.508	44.9	13.82	3.25
SC48F	No	South Carolina	Female	Gray	21	Juvenile	1/14/2016	4/20/2016	97	Resident	Resident	14.2	21.61	57.4	34.6	0.544891791	-21.219	7.272	39.53	11.89	3.33
SC49M	No	South Carolina	Male	Gray	9	Pup	1/14/2016	4/3/2016	80	Transient	Resident	14.1	3856.18	66.7	19	0.577597484	-20.416	8.234	41.73	13.38	3.12
SC50M	No	South Carolina	Male	Gray	45	Adult	1/14/2016	5/3/2017	475	Resident	Resident	18.8	3.75	53	33.1	0.502815852	-17.596	6.823	43.28	13.7	3.16
SC51M	No	South Carolina	Male	Gray	9	Pup	1/14/2016	2/12/2016	29	Transient	Resident	13.8	123.64	51.4	39.1	0.518310865	-20.666	7.531	39.86	12.3	3.24
SC52M	Yes	South Carolina	Male	Gray	33	Adult	1/14/2016	1/21/2016	7	Unknown	Unknown	16.8					-20.162	7.512	42.09	13.47	3.13
SC53M	No	South Carolina	Male	Gray	9	Pup	1/15/2016	11/30/2016	320	Resident	Resident	14.3	9.93	49.9	46.1	0.533681974	-18.679	7.493	43.52	13.57	3.21
SC54M	No	South Carolina	Male	Gray	21	Juvenile	1/15/2016	1/8/2017	359	Resident	Resident	15.2	6.39	46.9	49.3	0.52100784	-19.235	7.416	43.95	13.76	3.2
SC55M	Yes	South Carolina	Male	Gray	21	Juvenile	1/15/2016	1/22/2016	7	Unknown	Unknown	16					-19.428	8.554	43.22	13.54	3.19
SC56F	No	South Carolina	Female	Gray	9	Pup	1/15/2016	9/2/2016	231	Resident	Resident	9.9	1.53	51.1	46.7	0.586984243	-19.718	7.94	41.32	13.42	3.08
SC57M	No	SRS	Male	Gray	18	Juvenile	10/1/2016	5/28/2017	239	Resident	Resident	8.8	7.54	72.6	0.4	0.490484176	-20.50325	6.83475	43.84	14.61	3
SC58F	No	SRS	Female	Gray	18	Juvenile	10/21/2016	1/12/2017	83	Transient	Transient	10.3	77.76	71.6	2	0.46303957	-18.37125	6.51275	41.13	13.71	3
SC59F	Yes	SRS	Female	Gray		Unknown	10/26/2016	1/29/2017	95	Resident	Resident	10.5	35.15				-22.71025	6.89675	42.69	13.94	3.06
SC60F	Yes	SRS	Female	Gray	9	Pup	10/27/2016	1/27/2017	92	Unknown	Unknown	11.3					-21.00825	5.73775	43.76	14.91	2.94
SC61F	Yes	SRS	Female	Gray	9	Pup	10/29/2016	1/24/2017	87	Unknown	Unknown	9.5					-23.31925	5.69275	44.85	14.26	3.15
SC62M	Yes	SRS	Male	Gray	9	Pup	10/30/2016	1/20/2017	82	Unknown	Unknown	9					-22.152	6.453	43.59	14.26	3.06
SC66M	No	SRS	Male	Gray	44	Adult	11/29/2016	1/1/2017	33	Transient	Transient	11.7	56.26	74.9	0.1	0.884815171	-22.80325	3.84475	41.44	14.28	2.9
SC67F	Yes	SRS	Female	Gray	33	Adult	12/12/2016	2/12/2017	62	Transient	Transient	13.2					-22.04525	5.25475	42.46	13.58	3.13
SC68M	Yes	SRS	Male	Gray	21	Juvenile	12/19/2016	12/20/2016	1	Unknown	Unknown	11.2					-22.61125	6.91075	41	13.48	3.04
SC69F	No	SRS	Female	Gray	57	Adult	12/21/2016	6/28/2017	189	Resident	Resident	11.8	38.83	73.3	7.7	0.90656213	-22.86225	5.84575	41.16	13.58	3.03
SC70M	Yes	SRS	Male	Gray	46	Adult	1/13/2017	6/4/2017	142	Unknown	Unknown	16					-23.45525	6.08175	44.81	12.87	3.48
SC71F	No	SRS	Female	Gray	22	Juvenile	1/18/2017	6/29/2017	162	Transient	Transient	10.8	219.74	75.1	0.6	0.576650858	-22.27725	5.42675	42.94	13.56	3.17
SC72F	No	SRS	Female	Gray	34	Adult	1/23/2017	6/30/2017	158	Transient	Transient	12	115.32	75.5	0.5	0.563936435	-22.66425	5.39275	42.62	13.36	3.19
SC77M	Yes	SRS	Male	Gray	35	Adult	2/4/2017	2/5/2017	1	Unknown	Unknown	14.2					-19.76525	6.34575	43.44	13.98	3.11
SC78M	No	SRS	Male	Gray	35	Adult	2/10/2017	6/28/2017	138	Resident	Resident	10.2	9.51	73.2	1.5	0.531787975	-20.25225	6.62875	34.71	11.42	3.04
SC79F	No	SRS	Female	Gray	23	Juvenile	2/14/2017	6/9/2017	115	Transient	Transient	12	15904.37	65.4	15.1	0.552653219	-22.30225	5.79575	44.04	12.54	3.51
SCCY31	Yes	SRS	Unknown	Gray		Unknown				Unknown	Unknown						-22.43525	8.33175	38.48	12.77	3.01
SCCY32	Yes	SRS	Unknown	Gray		Unknown				Unknown	Unknown						-22.31025	6.04575	54.77	18.47	2.97
