# Supplementary material for: Land cover and space use influence coyote carnivory: evidence from stable-isotope analysis
Source: PeerJ. 2024 Jun 4;12:e17457. doi: 10.7717/peerj.17457 (PMC11160434; doi:10.7717/peerj.17457)
Supplement: Supplemental Information 8 [file peerj-12-17457-s008.zip]

Archive with 5 entries (5 files):
- coyote_conc.csv
- coyote_cons.csv
- coyote_simmr.R
- coyote_source.csv
- coyote_tdf.csv
