# Supplementary material for: Land cover and space use influence coyote carnivory: evidence from stable-isotope analysis
Source: PeerJ. 2024 Jun 4;12:e17457. doi: 10.7717/peerj.17457 (PMC11160434; doi:10.7717/peerj.17457)
Supplement: Supplemental Information 8 [file peerj-12-17457-s008.zip › coyote_conc.csv]

Means	meand13C	meand15N
Fruit	0.45	0.05
Insects	0.45	0.12
Small mammals	0.43	0.14
Game birds	0.43	0.14
White-tailed deer	0.45	0.14
Anthropogenic	0.6	0.09
