# Supplementary material for: Land cover and space use influence coyote carnivory: evidence from stable-isotope analysis
Source: PeerJ. 2024 Jun 4;12:e17457. doi: 10.7717/peerj.17457 (PMC11160434; doi:10.7717/peerj.17457)
Supplement: Supplemental Information 8 [file peerj-12-17457-s008.zip › coyote_cons.csv]

Code	d13C	d15N	Region	Species	ID	group	community	Status	Age	Pack
1	-22.312	6.973	Georgia	Coyote	GA44F	1	1	R	Adult	Transient23
1	-19.279	6.257	South Carolina	Coyote	SC40F	1	1	R	Adult	Hillyer Branch
1	-21.42	7.291	South Carolina	Coyote	SC41F	1	1	R	Adult	Steeple
1	-17.596	6.823	South Carolina	Coyote	SC50M	1	1	R	Adult	Fallaw
1	-22.86225	5.84575	SRS	Coyote	SC69F	1	1	R	Adult	Lower Three Runs
1	-20.25225	6.62875	SRS	Coyote	SC78M	1	1	R	Adult	Pond B
1	-23.018	6.049	Georgia	Coyote	GA49M	2	1	R	Juvenile	Benett
1	-19.548	7.226	South Carolina	Coyote	SC31F	2	1	R	Juvenile	Mt. Calvary
1	-20.786	7.234	South Carolina	Coyote	SC46F	2	1	R	Juvenile	Beech Creek
1	-21.219	7.272	South Carolina	Coyote	SC48F	2	1	R	Juvenile	Gunther Hunter
1	-19.235	7.416	South Carolina	Coyote	SC54M	2	1	R	Juvenile	Valpro
1	-20.50325	6.83475	SRS	Coyote	SC57M	2	1	R	Juvenile	Johnson Crossroads
1	-19.763	6.152	South Carolina	Coyote	SC27M	3	1	R	Pup	Mt. Calvary
1	-19.686	6.501	South Carolina	Coyote	SC42F	3	1	R	Pup	Luke Bridge
1	-21.497	7.188	South Carolina	Coyote	SC45M	3	1	R	Pup	Salters Pond
1	-18.679	7.493	South Carolina	Coyote	SC53M	3	1	R	Pup	Valpro
1	-19.718	7.94	South Carolina	Coyote	SC56F	3	1	R	Pup	Farm View
1	-22.243	7.95	Georgia	Coyote	GA48M	3	1	T	Pup	Transient04
1	-20.897	6.638	Georgia	Coyote	GA53M	3	1	T	Pup	Transient06
1	-19.946	6.413	South Carolina	Coyote	SC30M	3	1	T	Pup	Transient08
1	-21.511	7.096	South Carolina	Coyote	SC36F	3	1	T	Pup	Transient10
1	-22.686	6.972	South Carolina	Coyote	SC37M	3	1	T	Pup	Transient11
1	-20.507	6.731	South Carolina	Coyote	SC43M	3	1	T	Pup	Transient12
1	-18.37	10.45	South Carolina	Coyote	SC44F	3	1	T	Pup	Transient13
1	-16.239	12.508	South Carolina	Coyote	SC47M	3	1	T	Pup	Transient21
1	-20.416	8.234	South Carolina	Coyote	SC49M	3	1	T	Pup	Transient14
1	-20.666	7.531	South Carolina	Coyote	SC51M	3	1	T	Pup	Transient15
2	-19.199	7.188	Georgia	Coyote	GA39F	1	1	T	Adult	Transient21
2	-21.912	7.222	Georgia	Coyote	GA43M	1	1	T	Adult	Transient22
2	-22.305	6.388	Georgia	Coyote	GA45M	1	1	T	Adult	Transient01
2	-21.281	6.595	Georgia	Coyote	GA46M	1	1	T	Adult	Transient02
2	-22.054	6.395	Georgia	Coyote	GA47M	1	1	T	Adult	Transient03
2	-20.712	7.312	South Carolina	Coyote	SC32M	1	1	T	Adult	Transient09
2	-22.80325	3.84475	SRS	Coyote	SC66M	1	1	T	Adult	Transient17
2	-22.66425	5.39275	SRS	Coyote	SC72F	1	1	T	Adult	Transient19
2	-19.314	8.178	Georgia	Coyote	GA51M	2	1	T	Juvenile	Transient05
2	-19.313	6.336	South Carolina	Coyote	SC29F	2	1	T	Juvenile	Transient07
2	-18.454	6.835	South Carolina	Coyote	SC38M	2	1	T	Juvenile	Transient24
2	-18.37125	6.51275	SRS	Coyote	SC58F	2	1	T	Juvenile	Transient16
2	-22.27725	5.42675	SRS	Coyote	SC71F	2	1	T	Juvenile	Transient18
2	-22.30225	5.79575	SRS	Coyote	SC79F	2	1	T	Juvenile	Transient20
