# Supplementary material for: Land cover and space use influence coyote carnivory: evidence from stable-isotope analysis
Source: PeerJ. 2024 Jun 4;12:e17457. doi: 10.7717/peerj.17457 (PMC11160434; doi:10.7717/peerj.17457)
Supplement: Supplemental Information 8 [file peerj-12-17457-s008.zip › coyote_simmr.R]

##################
#SIMMR Analysis
##################
set.seed(1)

library(ggplot2)
library(reshape2)
library(plyr)
library(ggridges)
library(simmr)
library(dplyr)
library(viridis)
palette(viridis(6))

#Load simmr data
mix.data <- read.csv("coyote_cons.csv")
head(mix.data)

sources.data <- read.csv("coyote_source.csv")
head(sources.data)

corrections.data <- read.csv("coyote_tdf.csv")
head(corrections.data)

concs <- read.csv("coyote_conc.csv")
head(concs)

# the mixtures (consumers) need to be a two column matrix
mix <- cbind(mix.data$d13C, mix.data$d15N)

# the groups need to be integer codes that identify each group of consumers
# and correspond to the mix data above
grp <- mix.data$Code

# the sources are split into a vector of names, and matrices of means
# and standard deviations
s_names <- as.vector(sources.data$Means)
s_means <- cbind(sources.data$meand13C, sources.data$meand15N)
s_sds   <- cbind(sources.data$sdd13C,   sources.data$sdd15N)

# the corrections are specified similarly but do not need a name vector
c_means <- cbind(corrections.data$meand13C, corrections.data$meand15N)
c_sds   <- cbind(corrections.data$sdd13C, corrections.data$sdd15N)

# concentrations - set to all one in this example so effectively it has 
# no effect.
conc_means <- cbind(concs$meand13C, concs$meand15N)
conc_sds   <- cbind(concs$sdd13C, concs$sdd15N)

# finally create our simmr object
simmr_groups = simmr_load(mixtures=mix,
                          source_names=s_names,
                          source_means=s_means,
                          source_sds=s_sds,
                          correction_means=c_means,
                          correction_sds=c_sds,
                          concentration_means = conc_means,
                          group=as.factor(paste('status', grp)))

plot(simmr_groups, xlab=expression(paste(delta^13, "C (\u2030)",sep="")), 
     ylab=expression(paste(delta^15, "N (\u2030)",sep="")), 
     title='', group = 1:2)

#Run the mixing model
simmr_groups_out = simmr_mcmc(simmr_groups)
#Make sure the model converged!
#if model converged, output of below command should produce values very close to 1
summary(simmr_groups_out,type='diagnostics')

#If model converged, then can look at outputs for results
#Group is the different statuses for coyotes (i.e res vs. transients)
#group1 = residents; group 2 = transients
#
summary(simmr_groups_out,type='statistics', group = c(1:2))
#states argument provides mean estimated proportion of each source in the diet of each group
summary(simmr_groups_out,type='quantiles',group=c(1:2))
#quantiles provides estimates for each quantile, if estimates remain narrow across quantiles, means the estimate is more robust than one with lots of variation...

#plot densities
plot(simmr_groups_out,group = 1, type='density', title = 'Resident coyotes')
plot(simmr_groups_out,group = 2, type='density', title = 'Transient coyotes')
plot(simmr_groups_out,group = 3, type='density', title = 'Pup Coyotes')

prior_viz(simmr_groups_out)

#Compare sources between groups
plot(simmr_groups_out,type='boxplot',group=1,title='SRA coyotes')
plot(simmr_groups_out,type='boxplot',group=2,title='SRS coyotes')
#plot(simmr_groups_out,type='boxplot',group=3,title='Unknown')

#Comparing across sources and groups
compare_sources(simmr_groups_out,source_names=c('Fruit','Rodents','Leporidae', 'White-tailed deer', 'Anthropogenic'), 
                group = c(2))

#make it paneled
par(mfrow=c(2,3))

compare_groups(simmr_groups_out,source='Fruit',groups=1:2)
compare_groups(simmr_groups_out,source='Insects',groups=1:2)
compare_groups(simmr_groups_out,source='Small mammals',groups=1:2)
compare_groups(simmr_groups_out,source='Game birds',groups=1:2)
compare_groups(simmr_groups_out,source='White-tailed deer',groups=1:2)
compare_groups(simmr_groups_out,source='Anthropogenic',groups=1:2)

plot(simmr_groups_out, type='matrix', group=1)
plot(simmr_groups_out, type='matrix', group=2)
plot(simmr_groups_out, type='matrix', group=3)

#Combining sources
combined_sources <- combine_sources(simmr_groups_out,
                                    to_combine = c('Small mammals','White-tailed deer'),
                                    new_source_name = 'Mammalian prey')

plot(combined_sources, group = 1, type = "boxplot")
plot(combined_sources, group = 2, type = "boxplot")
plot(combined_sources, group = 3, type = "boxplot")

plot(combined_sources, type='matrix', group=1)
plot(combined_sources, type='matrix', group=2)
plot(combined_sources, type='matrix', group=3)

summary(combined_sources,type='statistics', group = c(1:3))
summary(combined_sources,type='quantiles',group=c(1:3))

compare_groups(combined_sources,source='Mammalian prey',groups=1:2)
