# Supplementary material for: Land cover and space use influence coyote carnivory: evidence from stable-isotope analysis
Source: PeerJ. 2024 Jun 4;12:e17457. doi: 10.7717/peerj.17457 (PMC11160434; doi:10.7717/peerj.17457)
Supplement: Supplemental Information 8 [file peerj-12-17457-s008.zip › coyote_source.csv]

Means	meand13C	sdd13C	meand15N	sdd15N
Fruit	-27.5	1.6	-1.4	3.4
Insects	-23.1	5	0.9	0.9
Small mammals	-21.8	2.7	3.8	1.4
Game birds	-21.4	3.7	5	0.7
White-tailed deer	-23.6	1.2	3.7	1.1
Anthropogenic	-16.7	4.3	4.3	1.7
