# Supplementary material for: Land cover and space use influence coyote carnivory: evidence from stable-isotope analysis
Source: PeerJ. 2024 Jun 4;12:e17457. doi: 10.7717/peerj.17457 (PMC11160434; doi:10.7717/peerj.17457)
Supplement: Supplemental Information 8 [file peerj-12-17457-s008.zip › coyote_tdf.csv]

Means	meand13C	sdd13C	meand15N	sdd15N
Fruit	2.6	0.5	3.4	0.5
Insects	2.6	0.5	3.4	0.5
Small mammals	1.6	0.5	3.4	0.5
Game birds	2.6	0.5	3.4	0.5
White-tailed deer	1.6	0.5	3.4	0.5
Anthropogenic	2.6	0.5	3.4	0.5
